# Supplementary material for: Prdm16 mutation determines sex-specific cardiac metabolism and identifies two novel cardiac metabolic regulators
Source: Cardiovasc Res. 2023 Oct 16;119(18):2902–16. doi: 10.1093/cvr/cvad154 (PMC10874277; doi:10.1093/cvr/cvad154)
Supplement: cvad154_Supplementary_Data [file cvad154_supplementary_data.zip]

Archive with 2 entries (2 files):
- 190820_Figures_Western-blot.pdf
- 230704_PRDM16_csp1_supplement_CardiovasRes_revisio_v2.docx
